# Supplementary material for: Soyauxinine, a New Indolopyridoquinazoline Alkaloid from the Stem Bark of Araliopsis soyauxii Engl. (Rutaceae)
Source: Molecules. 2022 Feb 7;27(3):1104. doi: 10.3390/molecules27031104 (PMC8838469; doi:10.3390/molecules27031104)
Supplement: Supplementary file 1 [file molecules-27-01104-s001.zip]

Archive with 1 entries (1 files):
- molecules-1505648-supplementary.pdf
